# Supplementary material for: Parvalbumin Neurons in the Basal Forebrain Projecting to the Mammillary Nucleus Ameliorate Age-Related Cognitive Decline
Source: Int J Mol Sci. 2025 Jun 20;26(13):5934. doi: 10.3390/ijms26135934 (PMC12250046; doi:10.3390/ijms26135934)
Supplement: Supplementary file 1 [file ijms-26-05934-s001.zip]

Archive with 1 entries (1 files):
- ijms-3683857-supplementary.pdf
